# Supplementary material for: Assessment of Antibiotic Resistance Among Isolates of Klebsiella spp. and Raoultella spp. in Wildlife and Their Environment from Portugal: A Positive Epidemiologic Outcome
Source: Pathogens. 2025 Jan 20;14(1):99. doi: 10.3390/pathogens14010099 (PMC11768959; doi:10.3390/pathogens14010099)
Supplement: Supplementary file 1 [file pathogens-14-00099-s001.zip]

Archive with 1 entries (1 files):
- pathogens-3422139-supplementary.pdf
